# Supplementary material for: The Role of Fur in the Transcriptional and Iron Homeostatic Response of Enterococcus faecalis
Source: Front Microbiol. 2018 Jul 17;9:1580. doi: 10.3389/fmicb.2018.01580 (PMC6056675; doi:10.3389/fmicb.2018.01580)
Supplement: TABLE S2 — Global transcriptional regulatory network activated by iron deficiency or excess in E. faecalis wild type and Δfur. [file Table_2.XLSX]

## Sheet: Supplementary table 2
Operon Id	Expression	BS FT
EF3094-EF3097	down	AbrB
EF0050-EF0051	fur up	AbrB
EF0104-EF0105	fur down	AbrB
EF0356-EF0358	wt down	AbrB
EF2919-EF2920	down	AbrB
EF2922	wt down	AbrB
EF0103	down	Ada
EF0933	down	Ada
EF1262-EF1263	wt down	Ada
EF3160	fur down	AraC
EF0955-EF0957	down	AraC
EF1232-EF1240	wt up	AraC
EF2774	fur down	ArcA
EF0028-EF0029	up	ArgR
EF0714	down	ArgR
EF1262-EF1263	wt down	ArgR
EF1674-EF1676	wt up	ArgR
EF1775-EF1776	down	ArgR
EF1834-EF1835	wt up	ArgR
EF2169	fur down	ArgR
EF0104-EF0105	fur down	ArgR
EF0693-EF0696	up	ArgR
EF0732-EF0734	wt down	ArgR
EF0764	all	ArgR
EF0848-EF0850	up	ArgR
EF0891-EF0893	fur up	ArgR
EF0901-EF0904	fur up	ArgR
EF1038	wt down	ArgR
EF1091-EF1094	up	ArgR
EF1098	down	ArgR
EF1350	fur down	ArgR
EF1695	wt down	ArgR
EF1898-EF1900	fur up	ArgR
EF2377	fur down	ArgR
EF2661	wt down	ArgR
EF2894	fur up	ArgR
EF3110	down	ArgR
EF3166-EF3172	fur up	ArgR
EF3314	wt down	ArgR
EF0071	wt up	BirA
EF0094	down	BirA
EF0185-EF0187	up	BirA
EF0825	fur down	BirA
EF1181	fur down	BirA
EF1754-EF1759	fur down	BirA
EF2992	down	BirA
EF3236	wt down	BirA
EF0055-EF0057	wt up	BirA
EF0292	wt up	BirA
EF1012-EF1016	all	BirA
EF1358-EF1361	up	BirA
EF1801-EF1805	fur up	BirA
EF2434-EF2437	fur up	BirA
EF2738-EF2739	down	BirA
EF0297-EF0299	down	CopY
EF0097-EF0099	fur down	CRP
EF0285	down	CRP
EF0869	fur up	CRP
EF1107-EF1110	down	CRP
EF3314	wt down	CRP
EF0356-EF0358	wt down	CRP
EF0415	wt up	CRP
EF0705	wt up	CRP
EF0764	all	CRP
EF1343-EF1345	up	CRP
EF1601-EF1602	wt up	CRP
EF1603-EF1604	wt down	CRP
EF1822	down	CRP
EF3166-EF3172	fur up	CRP
EF1710-EF1711	wt down	DeoR
EF2721-EF2722	down	DeoR
EF0775-EF0776	wt down	DnaA
EF2377	fur down	DnaA
EF0050-EF0051	fur up	Fis
EF1685	down	Fis
EF2225	fur up	Fis
EF2728	down	Fis
EF0705	wt up	FNR
EF1060-EF1062	down	FNR
EF1248	fur down	FNR
EF1610-EF1613	down	FNR
EF2507	wt down	FNR
EF2694-EF2696	fur up	FNR
EF3023	fur down	FNR
EF0764	all	FNR
EF0988-EF1002	down	FNR
EF1225-EF1227	down	FNR
EF1810-EF1811	wt down	FNR
EF2235-EF2237	fur down	FNR
EF2430-EF2431	up	FNR
EF3052	down	FNR
EF3063	wt down	FNR
EF3256	down	FNR
EF2446-EF2449	down	FruR
EF2663-EF2664	wt up	FruR
EF3056	fur up	FruR
EF1029-EF1031	down	FruR
EF1232-EF1240	wt up	FruR
EF3022	down	FruR
EF0188	wt down	Fur
EF0191-EF0193	wt down	Fur
EF0475-EF0476	wt down	Fur
EF0292	wt up	GalS
EF0653-EF0654	wt down	GalS
EF0664	up	GalS
EF1012-EF1016	all	GalS
EF1232-EF1240	wt up	GalS
EF1643	wt down	GalS
EF1664	down	GalS
EF1801-EF1805	fur up	GalS
EF3024	fur down	GalS
EF0693-EF0696	up	GalS
EF1069-EF1072	down	GalS
EF1601-EF1602	wt up	GalS
EF1603-EF1604	wt down	GalS
EF3134-EF3142	all	GalS
EF3327	fur up	GalS
EF1632-EF1634	up	GntR
EF0475	wt down	LexA
EF0807-EF0809	fur down	LexA
EF1029-EF1031	down	LexA
EF1080-EF1081	down	LexA
EF1909	fur down	LexA
EF2069	down	LexA
EF2756	fur down	LexA
EF3022	down	LexA
EF3052	down	LexA
EF3166-EF3172	fur up	LexA
EF0103	down	LexA
EF0708	fur down	LexA
EF0762-EF0763	fur down	LexA
EF0955-EF0957	down	LexA
EF2159-EF2160	fur down	LexA
EF0014	down	LysR
EF0039-EF0049	down	LysR
EF0055-EF0057	wt up	LysR
EF0104-EF0105	fur down	LysR
EF0294	wt down	LysR
EF0356-EF0358	wt down	LysR
EF0415	wt up	LysR
EF0455-EF0461	fur up	LysR
EF0645-EF0646	wt down	LysR
EF0693-EF0696	up	LysR
EF0708	fur down	LysR
EF0721-EF0722	down	LysR
EF0755	up	LysR
EF0762-EF0763	fur down	LysR
EF0764	all	LysR
EF0810-EF0811	down	LysR
EF0851-EF0853	down	LysR
EF0856	fur up	LysR
EF0988-EF1002	down	LysR
EF1215	down	LysR
EF1225-EF1227	down	LysR
EF1358-EF1361	up	LysR
EF1537-EF1539	fur down	LysR
EF1589-EF1590	fur up	LysR
EF1601-EF1602	wt up	LysR
EF1603-EF1604	wt down	LysR
EF1810-EF1811	wt down	LysR
EF2159-EF2160	fur down	LysR
EF2235-EF2237	fur down	LysR
EF2364-EF2365	wt up	LysR
EF2377	fur down	LysR
EF2430-EF2431	up	LysR
EF2434-EF2437	fur up	LysR
EF2563-EF2572	fur up	LysR
EF2681	wt up	LysR
EF2889	wt down	LysR
EF2903-EF2907	down	LysR
EF2919-EF2920	down	LysR
EF2922	wt down	LysR
EF2985-EF2987	fur up	LysR
EF3036-EF3037	wt up	LysR
EF3063	wt down	LysR
EF3145	wt down	LysR
EF3317-EF3326	fur up	LysR
EF3327	fur up	LysR
EF0020-EF0024	wt down	LysR
EF0293	down	LysR
EF0750-EF0754	all	LysR
EF0848-EF0850	up	LysR
EF1343-EF1345	up	LysR
EF2729-EF2731	down	LysR
EF3134-EF3142	all	LysR
EF0103	down	MalI
EF1800	down	MalI
EF3134-EF3142	all	MalI
EF0188	wt down	PhoP
EF0191-EF0193	wt down	PhoP
EF1038	wt down	PhoP
EF1069-EF1072	down	PhoP
EF2729-EF2731	down	PhoP
EF2894	fur up	PhoP
EF2902	down	PhoP
EF3009-EF3012	fur down	PhoP
EF3110	down	PhoP
EF0011-EF0013	wt down	PurR
EF0732-EF0734	wt down	PurR
EF0955-EF0957	down	PurR
EF1343-EF1345	up	PurR
EF1695	wt down	PurR
EF2071-EF2073	fur up	PurR
EF2963	fur down	PurR
EF3286	up	PurR
EF2959-EF2962	wt up	PurR
EF3082-EF3085	wt down	Fur
ArgR	TF	LacI
CopY	TF	CopY
CRP-FNR	TF	LysR
DeoR	TF	ArgR
DnaA	TF	DnaA
GalR-S	TF	ArgR
GalR-S	TF	CRP-FNR
GalR-S	TF	GalR-S
GalR-S	TF	LysR
LexA	TF	CRP-FNR
LexA	TF	LysR
LysR	TF	ArgR
LysR	TF	DeoR
LysR	TF	GalR-S
LysR	TF	LysR
Pho	TF	Fis
Pho	TF	CRP-FNR
Pho	TF	LysR
